# Supplementary material for: Life history profiles for 27 strepsirrhine primate taxa generated using captive data from the Duke Lemur Center
Source: Sci Data. 2014 Jul 22;1:140019. doi: 10.1038/sdata.2014.19 (PMC4322587; doi:10.1038/sdata.2014.19)
Supplement: Supplementary file 1 [file sdata201419-isa1.zip]

Archive with 3 entries (3 files):
- i_Investigation.txt
- s_zehr.txt
- a_zehr.txt
