# Supplementary material for: Life history profiles for 27 strepsirrhine primate taxa generated using captive data from the Duke Lemur Center
Source: Sci Data. 2014 Jul 22;1:140019. doi: 10.1038/sdata.2014.19 (PMC4322587; doi:10.1038/sdata.2014.19)
Supplement: Supplementary file 1 [file sdata201419-isa1.zip › s_zehr.txt]

Source Name	Characteristics[organism]	Term Source REF	Term Accession Number	Characteristics[organism part]	Term Source REF	Term Accession Number	Protocol REF	Sample Name
DLC_galagos1	Otolemur garnettii garnettii	NCBITAXON	NCBITAXON:477174	multi-cellular organism	UBERON	UBERON:0000468	Data Source	DLCDatabase
DLC_galagos2	Galago moholi	NCBITAXON	NCBITAXON:30609	multi-cellular organism	UBERON	UBERON:0000468	Data Source	DLCDatabase
DLC_lemurs1	Cheirogaleus medius	NCBITAXON	NCBITAXON:9460	multi-cellular organism	UBERON	UBERON:0000468	Data Source	DLCDatabase
DLC_lemurs2	Eulemur rubriventer	NCBITAXON	NCBITAXON:34829	multi-cellular organism	UBERON	UBERON:0000468	Data Source	DLCDatabase
DLC_lemurs3	Eulemur rufus	NCBITAXON	NCBITAXON:859983	multi-cellular organism	UBERON	UBERON:0000468	Data Source	DLCDatabase
DLC_lemurs4	Eulemur sanfordi	NCBITAXON	NCBITAXON:122225	multi-cellular organism	UBERON	UBERON:0000468	Data Source	DLCDatabase
DLC_lemurs5	Eulemur	NCBITAXON	NCBITAXON:13513	multi-cellular organism	UBERON	UBERON:0000468	Data Source	DLCDatabase
DLC_lemurs6	Hapalemur griseus griseus	NCBITAXON	NCBITAXON:122219	multi-cellular organism	UBERON	UBERON:0000468	Data Source	DLCDatabase
DLC_lemurs7	Lemur catta	NCBITAXON	NCBITAXON:9447	multi-cellular organism	UBERON	UBERON:0000468	Data Source	DLCDatabase
DLC_lemurs8	Microcebus murinus	NCBITAXON	NCBITAXON:30608	multi-cellular organism	UBERON	UBERON:0000468	Data Source	DLCDatabase
DLC_lemurs9	Mirza coquereli	NCBITAXON	NCBITAXON:47180	multi-cellular organism	UBERON	UBERON:0000468	Data Source	DLCDatabase
DLC_lemurs10	Propithecus coquereli	NCBITAXON	NCBITAXON:379532	multi-cellular organism	UBERON	UBERON:0000468	Data Source	DLCDatabase
DLC_lemurs11	Daubentonia madagascariensis	NCBITAXON	NCBITAXON:31869	multi-cellular organism	UBERON	UBERON:0000468	Data Source	DLCDatabase
DLC_lemurs12	Varecia	NCBITAXON	NCBITAXON:9454	multi-cellular organism	UBERON	UBERON:0000468	Data Source	DLCDatabase
DLC_lemurs13	Varecia rubra	NCBITAXON	NCBITAXON:554167	multi-cellular organism	UBERON	UBERON:0000468	Data Source	DLCDatabase
DLC_lemurs14	Varecia variegata variegata	NCBITAXON	NCBITAXON:87289	multi-cellular organism	UBERON	UBERON:0000468	Data Source	DLCDatabase
DLC_lemurs15	Eulemur albifrons	NCBITAXON	NCBITAXON:1215604	multi-cellular organism	UBERON	UBERON:0000468	Data Source	DLCDatabase
DLC_lemurs16	Eulemur collaris	NCBITAXON	NCBITAXON:47178	multi-cellular organism	UBERON	UBERON:0000468	Data Source	DLCDatabase
DLC_lemurs17	Eulemur coronatus	NCBITAXON	NCBITAXON:13514	multi-cellular organism	UBERON	UBERON:0000468	Data Source	DLCDatabase
DLC_lemurs18	Eulemur fulvus	NCBITAXON	NCBITAXON:13515	multi-cellular organism	UBERON	UBERON:0000468	Data Source	DLCDatabase
DLC_lemurs19	Eulemur flavifrons	NCBITAXON	NCBITAXON:87288	multi-cellular organism	UBERON	UBERON:0000468	Data Source	DLCDatabase
DLC_lemurs20	Eulemur macaco	NCBITAXON	NCBITAXON:30602	multi-cellular organism	UBERON	UBERON:0000468	Data Source	DLCDatabase
DLC_lemurs21	Eulemur mongoz	NCBITAXON	NCBITAXON:34828	multi-cellular organism	UBERON	UBERON:0000468	Data Source	DLCDatabase
DLC_lorises1	Loris tardigradus	NCBITAXON	NCBITAXON:9468	multi-cellular organism	UBERON	UBERON:0000468	Data Source	DLCDatabase
DLC_lorises2	Nycticebus coucang	NCBITAXON	NCBITAXON:9470	multi-cellular organism	UBERON	UBERON:0000468	Data Source	DLCDatabase
DLC_lorises3	Nycticebus pygmaeus	NCBITAXON	NCBITAXON:101278	multi-cellular organism	UBERON	UBERON:0000468	Data Source	DLCDatabase
DLC_lorises4	Perodicticus potto	NCBITAXON	NCBITAXON:9472	multi-cellular organism	UBERON	UBERON:0000468	Data Source	DLCDatabase
